# Supplementary material for: COVID-19 Disease Burden in the Omicron Variant-Dominated Endemic Phase: Insights from the ROUTINE-COV19 Study Using Real-World German Statutory Health Insurance Data
Source: Viruses. 2025 Mar 14;17(3):424. doi: 10.3390/v17030424 (PMC11945757; doi:10.3390/v17030424)
Supplement: Supplementary file 1 [file viruses-17-00424-s001.zip]

Archive with 1 entries (1 files):
- viruses-3476485-supplementary.pdf
